# Supplementary material for: Identification of key regulators in Sarcoidosis through multidimensional systems biological approach
Source: Sci Rep. 2022 Jan 24;12:1236. doi: 10.1038/s41598-022-05129-7 (PMC8786862; doi:10.1038/s41598-022-05129-7)
Supplement: Supplementary file 2 — Supplementary Information 2. [file 41598_2022_5129_MOESM2_ESM.xlsx]

## Sheet: title
Identification of key regulators in Sarcoidosis through multidimensional systems biological approach
Safia Tazyeen1 2, Mohd Murshad Ahmed1, Anam Farooqui1, Aftab Alam1, Md. Zubbair Malik2, Mohd Saeed3, Irfan Ahmad4 5, Mohammed Abohashrh6, R. K. Brojen Singh2* and Romana Ishrat1*
1Centre for Interdisciplinary Research in Basic Science, Jamia Millia Islamia, New Delhi-110025, India
2School of Computational and Integrative Sciences, Jawaharlal Nehru University, New Delhi-110067, India
3Department of Biology, College of Sciences, University of Hail, Hail-2440, Saudi Arabia
4Department of Clinical Laboratory Science, College of Applied Medical Sciences, King Khalid University, Abha-61421, Saudi Arabia
5Research Center for Advanced Materials Science, King Khalid University, Abha-61421, Saudi Arabia
6Department of Basic Medical Sciences, College of Applied Medical Sciences, King Khalid University, Abha-61421, Saudi Arabia
*Co-Corresponding Author:
R. K. Brojen Singh (Associate Professor)
School of Computational and Integrative Sciences,
Jawaharlal Nehru University, New Delhi-110067, India
Email address – brojen@jnu.ac.in
*Corresponding Author:
Dr Romana Ishrat (Associate Professor)
Centre for Interdisciplinary Research in Basic Sciences,
Jamia Millia Islamia, New Delhi-110025, India
Email address – romana05@gmail.com

## Sheet: Sheet1
Table S1: The total number of DEGs from different GSE series associated with Sarcoidosis (SARC) disease
GSE16538			GSE18781			GSE19314			GSE19976			GSE37912			GSE75023
Up-regulated	Down-regulated		Up-regulated	Down-regulated		Up-regulated	Down-regulated		Up-regulated	Down-regulated		Up-regulated	Down-regulated		Up-regulated	Down-regulated
SVIL	TMEM267		KLHL3	C1QA		SLC16A10	DHRS9		TTLL7	FYB		TSHZ2	ANKRD22		IGF1	SERPINF1
WDFY2	GOPC		LRRN3	IDO1		LEF1-AS1	FCGR1CP		ANAPC5	TYMP		MAMDC2	2002-03-01		CEACAM8	STK26
HKDC1	SOS1-IT1		GPRASP1	TMCC2		PATJ	FCGR1A		LINC00965	ACOT7		GDI2	AREG		LIN7A	VAMP5
PVR	AEBP2		BNIP3	GYPB		CAMK4	FCGR1B		MTURN	COTL1		CCR7	ARG1		MYB	LGMN
SLC11A1	MARCKS		CD27	HEMGN		LRRN3	GBP5		ADHFE1	TTYH3		LEF1	RTCB		AR	RUNX3
ZNF431	KCTD12		LEF1	GSN		LEF1	BATF2		ZDBF2	MKI67		TTTY15	CANX		CPE	ELK3
GDF15	DGKH		FAM226B	BATF2		RCAN3	GBP1		THRB	SOCS3		TXLNGY	FCGR1CP		NEO1	ARL4C
SFN	CSNK1G3		CAMK4	ABCC13		NOG	ANKRD22		NBEAL1	HMOX1		NPCDR1	SELENBP1		CR1	RASSF2
LOC100507487	PAPD4		FAM134B	GBP1		VSIG1	ETV7		LOC100506990	MAN2B1		UTY	TCN1		TRPC6	RHOF
EIF3B	DICER1		TRAV25	SAMD9L		PASK	SERPING1		CANX	ICAM3		HNRNPC	AHSP		XK	DPP4
PGC	TRERF1		NOG	TCF7L2		NELL2	LINC00189		OR2A25MPDZ	RNASE6		DDX3Y	SLED1		AZU1	IFNG
CCDC91	KLHL5		FAM153B	CEACAM1		CD28	BACH1		DPY19L2P1	CFL1		ANAPC5	OR1E1		ADAMTS1	CD2
WSB1	HAUS6		PLEKHB1	EGFR		CCR7	EPSTI1		FAM86B3P	TCIRG1		EIF1AY	EPB42		KCNAB1	IL18RAP
MICALCL	AK3P3		ZFP62	WNK1		CHRM3-AS2	TMEM176A		RNU6-1021P	CTSZ		GZMK	YBX3P1		KBTBD11	PSTPIP1
ALPL	MEX3C		ZNF827	CDC27		FHIT	TMEM176B		SNX29P2	TNFAIP2		XGY2	ALAS2		SNAI2	PRKCB
CAPN8	UBQLN2		RASGRF2	DAPP1		ADTRP	CTSG		RNU6-532P	CSF1R			PF4V1		HRASLS	ST8SIA4
C14orf1	STXBP5		MLLT3	BEST1					CTAGE8	NCF4			MMP9		LSAMP	CD6
ALOX15B	ANKRD12		IPW	SMCHD1					COTL1P1	ACP2			DEFA4		CRH	CD96
LMNA	GNG2		SCAI	VPS13B					ILF2	SPI1					HOXB6	CLU
MIR612	CDH11		UBASH3A	FUS					FLJ45950	IFITM1					ADGRE3	PSTPIP2
EIF1	LCORL		SFXN1	ZEB2					FILIP1	LSP1					ARHGAP24	STAT4
GLDN	ITM2A		LINC01550	LINC00520					C5orf42	CXCL2					CEACAM1	RNASE1
AQP3	PPM1A		MAN1C1	YPEL2					EFCAB2	KCNAB2					PTGER3	IL18R1
NEAT1	LPAR6		ZNF540	BRWD3					PWAR5	MB21D1					ALDH1A2	CHN1
CFI	C18orf54		HS3ST3B1	TNFAIP2					PPP1R9A	FAM111B					ICOS	ELOVL6
RASEF	ZNF302		DGKE	TET2					ZNF704	XCL1					ACKR3	ACAP1
SNX25	U2SURP		PCED1B	SNCA					CHAD	TAP1					SLC19A3	CD38
MFSD2A	ZNF654		DDX31	PHC2					NEGR1	JAK3					FBN1	ATP2A3
MYADM	RNF138		TNRC6C	PSAPL1					EIF4G2	GPR68					DTNA	CCR5
RBP4	FMR1		OLMALINC	SPATA24					LRRC36	PTAFR					C8B	IL12RB2
SLC16A5	PRKCB		TRABD2A	FAM120A					GPM6B	ZPR1					VLDLR	AMPD3
LDLR	THAP2		AXIN2	PSME4					BNIPL	IRF8					CYP3A5	TUBA4A
	TBL1XR1		TTC12	C19orf43					CNTNAP3	ANPEP					TRHDE	TRIB2
	SOS1		CHRM3-AS2	PPP1R10					DMD	FGD2					ITSN1	BCL11B
	SLC25A36		SELM	CHD4					LIPH	GPR18					TMEFF1	SEPP1
	SEMA3C		RRP15	NFATC2IP					ADGRV1	LY96					JAKMIP2	IGFBP7
	ANKRD44		LMF1	LIMD1					PIP5K1B	STK17B					ICAM4	IL32
	KBTBD6		AMIGO2	ARHGAP18					HNRNPM	HIST1H1B					TMEFF1	TRAT1
	OTUD6B		ABCF2	PRDM1					OR7E91P	SLC15A3					STON1	OXCT1
	NKTR		POU6F1	HPS1					CDKL2	PLBD2					ADGRE1	LY9
	IKBIP		BEX5	MALAT1					CLHC1	CYSLTR2					YES1	ZAP70
	DR1		KLHDC4	DSTYK					SLC6A16	SLC2A6					PDGFD	PTPN7
	DLEU2		TCEA3	ACTR2					SNRNP200	IL21R					IFI44L	ST6GAL1
	ELK3		ARL10	RSF1					TTC21B	FMNL1					PTX3	CORO1A
	LOC101927027		THEM4	CPNE8					FAM188B	MYO1F					DSP	CCND2
	INPP4B		ZNF548	MCM3AP					RNU6-921P	CSF2RB					CEACAM21	MYO7A
	FAM26F		ZNF677	SFSWAP					LOC100131581	SLAMF8					SOBP	TRAF3IP3
	PRKAR2B		TAF4B	BOD1L1					SCGB3A2	IRF1					FOLR3	CCL18
	ZBTB10		TPM2	RBM17					ASB5	HCLS1						FYN
	ZNF107		ZNF84	MIR612					RTCB	TAP2						UBASH3A
	CARD8		APBA2	TCEB3					RNA5SP19	PLAU						ADAM19
	2007-09-01		ZNF286A	LOC102725068					CYP39A1	CORO1A						YME1L1
	ZNF518A		EPHA4	AP3D1					RNA5SP268	TAGAP						SPOCK2
	ARHGAP18		EPHX2	SYS1					ALMS1	IL1R2						ISG20
	OSBPL8		PXYLP1	PRRC2C						ARPC1B						GZMH
	PPA2		DGKQ	PPP1R12B						SYK						CXCR6
	FAM171B		MTX3	DYNC1H1						CD5						EMP1
	SOD2		IGHG1	WASF2						FAM72B						GZMA
	STAT1		FAM84B	ZNF641						NFAM1						LCK
	BICD1		SLC25A45	OSBPL8						FCMR						CXCR3
	FGFR1OP2		ENOSF1	SYNE2						S100A9						ITM2A
	CRIPT		CD8B	LOC102723779						ADGRE2						ZEB1
	CDK6		BTBD11	OTUD4						ITGB7						CD3G
	ROBO1		LOC100289090	LRRC23						JUNB						GPR18
	SGTB		LEF1-AS1	RIF1						NLRP3						TRAC
	HLA-DRB6		APBB1	ILF3						FERMT3						CLIC5
	HLA-DQB1		TMEM261	CCDC186						LILRA6						ADARB1
	ZNF217		ACADSB	PHF3						TGFBI						TRBC1
	DCP2		ZP3	ANKRD11						TCN2						ITK
	GIMAP6		GABPB1-AS1	SMC3						CLEC10A						GPR183
	FARSB		BLK	ATRX						TMEM150B						CPA3
	MYBL1		SF3A2	ANKRD12						PIK3AP1						ANXA6
	GPR18		FBXO32	NEK1						MT-ATP6						MAP3K7CL
	FYB		USP53	SMARCC1						CPVL						CXCR4
	RBM12B		LOC283788	ZBED6						IL2RB						TPSAB1
	ZNF292		POMZP3							XCR1						TRAC
	RSBN1		DUSP2							TOP2A						PRF1
	RB1CC1		GPA33							CSF2RA						CD247
	ST8SIA4		SMPD1							HCK						SLAMF1
	ARHGAP15		RRN3P1							NFKBIE						SLC39A8
	GNB4		KISS1R							LILRB2						MREG
	SAMD3		FAM118A							HLA-DRB5						CSGALNACT1
	GBP1		KANK1							HLA-DQB1						FAM65B
	RASGRP3		ZADH2							GPR132						TACSTD2
	LOC100134445		GPRIN3							LIMK1						CCL5
	SLC4A7		SPIN3							EGR2						PLXNC1
	CXCL11		KANSL1-AS1							GPR183						PPP1R16B
	WDR11		LOC101929774							GAA						SH2D1A
	STK4		GOSR2							TNFRSF1B						GCH1
	DNAJC3		ZNF691							SELPLG						SH2D2A
	TRBC1		NOC4L							CCR7						SYNE1
	GBP4		HOXB2							CLEC4M						CD3E
	PCGF5		OR2A20P							CD3G						PLEKHO1
	PAPOLG		RAPGEFL1							FPR3						RNASE6
	CSTF2T		PCBP1-AS1							LYN						BCL2
	ADAMDEC1		LMO4							NCF1						SYNE2
	SACS		TEKT4P2							SIGLEC10						SLC7A5
	ZEB1		CENPK							CXCL16						IL21R
	KLRB1		FAM65A							RGS1						FAM102A
	CCNG2		ANKRD36BP2							MPEG1						FASLG
	YIPF5		ORM1							WDFY4						DOCK9
	KLHL28		LOC100289061							ITGAX						BASP1
	MMP12		ZNF148							IFNGR2						PRKCQ
	UBXN7									RND1						PTPRCAP
	NR3C1									PILRA						TLR3
	DMXL1									IL2RG						TMEM176B
	FGL2									IGFLR1						S100B
	CCL19									SOD2						RASGRP3
	DYRK2									GPRIN3						TPSAB1
	EIF1AX									EMILIN2						SYNE3
	EXOC5									PLEKHO2						PERP
	BCL2									SLC16A6						GZMB
	TNRC6B									2001-03-01						FPR3
	RUNX2									LRRC25						QPCT
	TRMT13									PTGDS						PVRIG
	ABCA1									IGSF6						LDLR
	PLEKHF2									HCST						TGFBR3
	CACNA2D1									THEMIS2						YME1L1
	SLFN5									ARRB2						CYBRD1
	UBE2D1									LCP2						SNCA
	DENND1B									GNGT2						CD3D
	SCYL2									FFAR2						CD48
	TAP1									CHST2						RASGRP1
	IL7									RASAL3						CD226
	ZEB2									CD180						TPSB2
	ZNF207									ITGB2						NELL2
	TBC1D9									PLA2G2D						TNFRSF25
	ZNF92									INPP5D						STK17A
	GNA13									SLAMF7						SDC2
	BCL11B									SCIMP						CADM1
	GUCY1A2									RGS18						IFITM1
	WIPF1									ZFP36						IL2RB
	CD48									PSTPIP2						CST7
	HPS3									SLC31A2						INPP4B
	BCL11A									LILRB1						GNLY
	YME1L1									MTHFD2						DUSP4
	MANEA									FGR						LBH
	WDFY1									CLEC4E						TSPAN5
	ZBED8									HAVCR2						HSD11B1
	ETNK1									TNFSF13B						SLAMF7
	UHMK1									FPR1						IFITM2
	TAP2									MIR142						GABBR1
	DNAJB14									S100A8						HLF
	ZNF101									IKZF1						GPR171
	GATM									CD33						HOPX
	CYP7B1									CCL3						TRAV13-1
	TRIM13									MNDA						CLEC2D
	DCK									CLEC7A						SERPINB9
	BTN3A2									IL10RA						IL1R1
	CHIT1									FAM78A						TMEM176A
	CXCL9									BCL2A1						SYNGR3
	PARP11									C1QC						FKBP11
	CBX5									TYROBP						RGL1
	RBMS1									GBP5						CD24
	NLRC3									AIF1						NKG7
	LY75									P2RY13						SLC38A1
	CCL5									MCOLN2						ARID5B
	DDX60									NR1H3						MARCKS
	CCR2									ALOX15B						F2R
	ITGA4									THY1						ABLIM1
	ZCCHC10									SERPINE1						KLRC1
	MDFIC									CXorf21						RHOBTB3
	SERPINB3									GRN						GPX3
	C3orf38									RASSF4						XCL1
	IFNGR1									PLEKHO1						LTB
	FRG1									CD2						CCR6
	VCAM1									C1QB						CHI3L1
	MAF									CD3E						PDE4D
	IL15									PARVG						FLT3LG
	NRN1									ZNF385A						ADAMDEC1
	GBP2									TGFB1						CCL13
	PLXNC1									CYP27A1						LGALS2
	MGAT2									CYTH4						IL26
	ZNF366									LHFPL2						RCAN2
	TMCC3									ARSB						XCL1
	GZMA									ITGAL						MMP12
	CAPS2									P2RY8						TNS1
	SLC30A1									HVCN1						FAM46C
	ZNF267									CD86						CD28
	HS3ST3B1									C1QA						ADORA3
	RECQL									FCER1G						KLRB1
	N4BP2									IL12RB2						CXCL9
	PRKACB									SHCBP1						TSPAN13
	CCDC34									CD68						CTSK
	FOXN2									ADAM19						CXCL10
	INTS6									MYO1G						CCL8
	HCP5									MCUB						ST8SIA1
	FCN1									IL17RA						DUSP2
	SAMD9									IL27RA						IDO1
	GIMAP2									CYTIP						PLA2G7
	ZBTB1									RAC2						FCGR2B
	ATXN1									HIST1H2BM						MSMB
	LAP3									SLAMF6						CYP1B1
	SH2D1A									CD37						CLC
	CCL3									RRM2						LEF1
	GPR27									DNASE1L3						VCAM1
	TMF1									PLBD1						LILRB5
	LRRC8C									RNA5SP71						IL6
	GPR155									AOAH						PROM1
										SEMA4D						SIK1
										NCAPG						A2M
										CYP27B1						CD8A
										CD48						JCHAIN
										BTLA						CXCL11
										SNX10						CDH1
										TMEM176A						MFAP5
										MIR24-2						G0S2
										IL1B
										CR1
										CXCR2
										SLA
										FAM49B
										HLA-DOA
										CCL20
										MILR1
										CCL11
										CTSB
										IFI30
										TIFAB
										DCANP1
										AIM2
										CECR1
										NPL
										IGHV3-47
										TLR8
										SIGLEC9
										SPN
										IKZF3
										P2RY10
										CCL5
										TLR6
										IGKC
										WARS
										HLA-DMB
										EPSTI1
										CNPPD1
										IL2RA
										HSD11B1
										ARHGAP25
										PLEK
										DOCK2
										TIGAR
										PIK3CG
										RENBP
										IGKV1OR-2
										ST3GAL2
										LILRB4
										CXCR4
										TBXAS1
										HLA-DRA
										HLA-DQA1
										BIN2
										ARHGAP30
										CCL18
										CD83
										SIRPB1
										FGL2
										TIMP1
										GLRX
										CSTA
										CLEC6A
										CXCR1
										LAPTM5
										SELL
										CD4
										QPCT
										NEK6
										CAPG
										TNFSF8
										IL6
										CLEC4D
										LILRB3
										OSMR
										PLAUR
										TNFRSF9
										CXCL9
										CSF1
										MPP1
										P2RY12
										CTLA4
										CD27
										SLCO2B1
										EVI2B
										ANLN
										HLA-DQA2
										IGLV7-46
										ANKRD22
										SLAMF1
										BTK
										SDC3
										RIPK2
										SP140
										DOK2
										GM2A
										NCF2
										BIRC3
										UBD
										ITGAM
										LAIR1
										FCGR3B
										IDO1
										NCKAP1L
										CD69
										CD79A
										CCL2
										SH2D1A
										IRF4
										ACP5
										LST1
										THBS2
										SPINK5
										IGKV1OR-3
										PRDM1
										NNMT
										MZB1
										RGS2
										PTPRC
										APBB1IP
										CD53
										IL1RN
										HLA-DPB1
										CLEC4A
										FCGR1CP
										FADS1
										TNIP3
										LACTB
										SLC1A3
										AREG
										LIPA
										SAMSN1
										CD226
										CYBB
										FADS2
										RPL10
										CCL4
										LIPG
										LCP1
										CCL13
										P2RX7
										PLTP
										NFKBIA
										TFEC

## Sheet: Sheet2
	Table S2: The respective miRNAs target key regulators.
	Genes	Counts	miRNAs
	ICOS	1	hsa-miR-101-3p
	CTLA4	13	hsa-miR-17-5p
			hsa-miR-20a-5p
			hsa-miR-93-5p
			hsa-miR-106a-5p
			hsa-miR-106b-5p
			hsa-miR-324-5p
			hsa-miR-20b-5p
			hsa-miR-494-3p
			hsa-miR-519d-3p,
			hsa-miR-656-3p
			hsa-miR-542-3p
			hsa-miR-488-3p
			hsa-miR-4766-5p
	CCR6	32	hsa-miR-21-5p
			hsa-miR-33a-5p
			hsa-miR-208a-3p
			hsa-miR-9-3p
			hsa-miR-146a-5p
			hsa-miR-150-5p
			hsa-miR-320a
			hsa-miR-376c-3p
			hsa-miR-330-3p
			hsa-miR-328-3p
			hsa-miR-335-5p
			hsa-miR-384
			hsa-miR-146b-5p
			hsa-miR-493-5p
			hsa-miR-524-5p
			hsa-miR-520d-5p
			hsa-miR-499a-5p
			hsa-miR-590-5p
			hsa-miR-33b-5p
			hsa-miR-641
			hsa-miR-129-1-3p
			hsa-miR-129-2-3p
			hsa-miR-532-3p
			hsa-miR-589-5p
			hsa-miR-450b-5p
			hsa-miR-208b-3p
			hsa-miR-320b
			hsa-miR-320c
			hsa-miR-1276
			hsa-miR-320d
			hsa-miR-3617-5p
			hsa-miR-4766-5p
	CD33	1	hsa-miR-335-5p
	FLT3LG	6	hsa-miR-381-3p
			hsa-miR-493-5p
			hsa-miR-522-3p
			hsa-miR-300
			hsa-miR-1287-5p
			hsa-miR-3150a-3p
	ITGA4	24	hsa-miR-30a-5p
			hsa-miR-199a-5p
			hsa-miR-30c-5p
			hsa-miR-30d-5p
			hsa-miR-199b-5p
			hsa-miR-212-3p
			hsa-miR-30b-5p
			hsa-miR-132-3p
			hsa-miR-186-5p
			hsa-miR-30e-5p
			hsa-miR-374a-5p
			hsa-miR-376a-3p
			hsa-miR-346
			hsa-miR-376b-3p
			hsa-miR-490-3p
			hsa-miR-498
			hsa-miR-522-3p
			hsa-miR-579-3p
			hsa-miR-627-5p
			hsa-miR-371a-5p
			hsa-miR-628-5p
			hsa-miR-374b-5p
			hsa-miR-224-3p
			hsa-miR-664b-3p

## Sheet: Sheet3
Table S3: Detailed information of transcription factors (TFs) of key regulators
	Genes	Counts	Transcription Factors
	ICOS	17	PPARD
			EP300
			ZNF281
			DMRT1
			STAT4
			PBX1
			RCOR1
			PAX3
			VDR
			RELA
			FOXP3
			STAT3
			TCF4
			SMAD4
			RUNX1
			TP53
			SOX2
	CTLA4	14	TBX3
			EWSR1
			HTT
			ESR1
			STAT4
			RCOR1
			PAX3
			FOXP3
			STAT3
			PPARG
			ASH2L
			SMAD4
			SMARCA4
			PRDM14
	CCR6	18	HNF4A
			SOX9
			ZNF281
			SRY
			ESR1
			SOX11
			NACC1
			NR0B1
			PAX3
			IKZF1
			KLF4
			NANOG
			POU5F1
			RUNX1
			SOX2
			MITF
			MYC
			FOXA2
	CD33	9	TBX3
			PPARD
			FLI1
			STAT3
			SPI1
			TCF4
			SCLY
			BACH1
			MYB
	FLT3LG	23	MECOM
			SRF
			SOX9
			TBX5
			SRY
			CTCF
			TBP
			STAT5A
			IRF1
			IRF8
			VDR
			RUNX1
			PPARD
			XRN2
			AR
			GATA1
			GATA2
			FOXP1
			FOXO3
			POU5F1
			SOX17
			MYBL2
			HOXB4
	ITGA4	19	MECOM
			PPARD
			EWSR1
			PBX1
			TAL1
			OLIG2
			GATA1
			SUZ12
			FOXP1
			SPI1
			CTCF
			ERG
			STAT1
			SMAD4
			RUNX1
			SMARCA4
			FLI1
			STAT3
			MYB
